# Supplementary material for: H9N2 avian influenza virus dispersal along Bangladeshi poultry trading networks
Source: Virus Evol. 2023 Feb 25;9(1):vead014. doi: 10.1093/ve/vead014 (PMC10032359; doi:10.1093/ve/vead014)
Supplement: vead014_Supp [file vead014_supp.zip]

Archive with 5 entries (5 files):
- suppl_data/Supplementary_Data_Final.pdf
- TableS1.pdf
- TableS2.pdf
- TableS3.pdf
- TableS4.pdf
